# Supplementary material for: Specific Phosphorylation of Histone Demethylase KDM3A Determines Target Gene Expression in Response to Heat Shock
Source: PLoS Biol. 2014 Dec 23;12(12):e1002026. doi: 10.1371/journal.pbio.1002026 (PMC4275180; doi:10.1371/journal.pbio.1002026)
Supplement: S1 Data — The numerical data in all figures. (XLS) [file pbio.1002026.s001.xls]

## Sheet: Fig.2G
DNAJB1		ChIP						mRNA
	1	0.04	0.75				1	1	12.5
	2	0.08	0.825				2	1	10
	3	0.065	0.9				3	1	9.75
mean		0.055	0.825			mean		1	10.75
std deviation		0.0353553	0.106066			std deviation		0	2.47487
P value		0.00140256				P value		0.00528431
SERPINH1		ChIP						mRNA
	1	0.05	0.7				1	1	4.25
	2	0.14	0.55				2	1	3.5
	3	0.09	0.625				3	1	3.875
mean		0.1	0.625			mean		1	3.875
std deviation		0.0707107	0.106066			std deviation		0	0.53033
P value		0.00918858				P value		0.00562329
SMIM20		ChIP						mRNA
	1	0.13	0.85				1	1	3.5
	2	0.2	0.6				2	1	3
	3	0.17	0.75				3	1	3.1
mean		0.165	0.725			mean		1	3.2
std deviation		0.0494975	0.176777			std deviation		0	0.424264
P value		0.0261483				P value		0.00614131
SMIM20		ChIP						mRNA
	1	0.13	0.52				1	1	3.1
	2	0.05	0.35				2	1	2.6
	3	0.09	0.435				3	1	2.7
mean		0.09	0.435			mean		1	2.8
std deviation		0.0565685	0.120208			std deviation		0	0.424264
P value		0.00562329				P value		0.00913261

## Sheet: Fig.4B
p-KDM3A			ChIP
	HS	0	10	20	30	60	min
	1	0.065	0.14	0.43	0.89	1.1
	2	0.05	0.17	0.55	1.05	0.93
	3	0.05	0.155	0.49	0.97	1
mean		0.055	0.155	0.49	0.97	1.01
std deviation		0.0141421	0.0212132	0.0848528	0.113137	0.127279
P value			0.0202041	0.00852152	0.00233094	0.00221494

## Sheet: Fig.4C
H3K9me2			ChIP
	HS	0	10	20	30	60	min
	1	2.85	2.3	1.5	0.75	0.45
	2	3.2	2.6	1.75	1	0.6
	3	2.875	2.45	1.775	0.875	0.53
mean		2.975	2.45	1.675	0.875	0.525
std deviation		0.176777	0.212132	0.247487	0.176777	0.106066
P value			0.000755002	0.000492732	0.000117	0.000138802

## Sheet: Fig.4D
KDM3A				ChIP
		Mock	Mock	i-Stat1	i-Stat1
		C	H	C	H
	1	0.1	1.35	0.08	0.22
	2	0.05	1.2	0.04	0.12
	3	0.06	1.27	0.074	0.17
mean		0.07	1.275	0.065	0.17
std deviation		0.0424264	0.106066	0.0353553	0.0707107
P value		0.000170578

## Sheet: Fig.4E
Stat1				ChIP
p-KDM3A				ReChIP
		IgG	IgG	p-KDM3Ap-KDM3A	p-KDM3A
		C	H	C	H
	1	0.0055	0.006	0.01	0.19
	2	0.0045	0.004	0.019	0.2
	3	0.0035	0.005	0.016	0.22
mean		0.0045	0.005	0.015	0.2
std deviation		0.00141421	0.00141421	0.00565685	0.0141421
P value		0.000350437

## Sheet: Fig4F
	Relative Resistance to Dnase I
		Mock-C							Mock-H
		0	10	20	40	80	(U/ml)		0	10	20	40	80	(U/ml)
	1	1	0.92	0.83	0.79	0.73			1	0.9	0.45	0.13	0.09
	2	1	0.84	0.79	0.64	0.62			1	0.81	0.52	0.19	0.13
	3	1	0.87	0.73	0.71	0.67			1	0.86	0.48	0.15	0.12
mean		1	0.88	0.79	0.715	0.675			1	0.855	0.485	0.16	0.11
std deviation		0	0.0565685	0.0282843	0.106066	0.0777817			0	0.0636396	0.0494975	0.0424264	0.0282843
P value				0.0106663	0.009711	0.00582235
		i-KDM3A-C							i-KDM3A-H
		0	10	20	40	80	(U/ml)		0	10	20	40	80	(U/ml)
	1	1	0.9	0.81	0.76	0.73			1	0.89	0.82	0.75	0.7
	2	1	0.85	0.75	0.64	0.6			1	0.84	0.71	0.55	0.64
	3	1	0.88	0.78	0.685	0.665			1	0.865	0.78	0.8	0.67
mean		1	0.875	0.78	0.695	0.665			1	0.865	0.77	0.7	0.67
std deviation		0	0.0353553	0.0424264	0.0919239	0.0919239			0	0.0353553	0.0707107	0.0707107	0.0424264

## Sheet: Fig4G
	Relative Resistance to Dnase I
		WT-KDM3A		C					WT-KDM3A		H
		0	10	20	40	80	(U/ml)		0	10	20	40	80	(U/ml)
	1	1	0.93	0.81	0.78	0.74			1	0.88	0.48	0.15	0.09
	2	1	0.86	0.76	0.64	0.61			1	0.81	0.53	0.17	0.14
	3	1	0.88	0.79	0.725	0.695			1	0.89	0.5	0.175	0.115
mean		1	0.89	0.785	0.715	0.685			1	0.86	0.505	0.165	0.115
std deviation		0	0.0565685	0.0353553	0.0919239	0.0777817			0	0.0282843	0.0353553	0.0212132	0.0353553
P value				0.0104627	0.0069786	0.00650215
		DN-KDM3A		C					DN-KDM3A		H
		0	10	20	40	80	(U/ml)		0	10	20	40	80	(U/ml)
	1	1	0.9	0.82	0.75	0.69			1	0.89	0.82	0.75	0.7
	2	1	0.85	0.74	0.62	0.6			1	0.85	0.73	0.67	0.65
	3	1	0.89	0.78	0.7	0.65			1	0.87	0.78	0.725	0.675
mean		1	0.88	0.78	0.69	0.645			1	0.87	0.775	0.715	0.675
std deviation		0	0.0424264	0.0565685	0.0848528	0.0636396			0	0.0282843	0.0636396	0.0494975	0.0353553

## Sheet: Fig.4H
hsp90a				mRNA
		Mock	Mock	i-KDM3A	i-KDM3A
		C	H	C	H
	1	1	8.2	1.15	1.88
	2	1	9.3	0.87	1.65
	3	1	8.75	1.16	1.665
mean		1	8.75	1.06	1.765
std deviation		0	0.777817	0.127279	0.162635
P value		0.003

## Sheet: Fig.4I
hsp90a				mRNA
		WT-KDM3A		DN-KDM3A
		C	H	C	H
	1	1	9.5	1.05	2.17
	2	1	8.8	0.87	1.77
	3	1	9.15	0.96	1.97
mean		1	9.15	0.96	1.97
std deviation		0	0.494975	0.127279	0.282843
P value		0.0001

## Sheet: Fig.5C
hsp90a				mRNA
		Mock	Mock	i-MSK1	i-MSK1
		C	H	C	H
	1	1	8.1	1.15	2.1
	2	1	7.3	0.9	1.6
	3	1	7.765	1.025	2
mean		1	7.75	1.025	1.9
std deviation		0	0.636396	0.176777	0.282843
P value		0.000608206
hsp90a				mRNA
		WT-MSK1		DN-MSK1
		C	H	C	H
	1	1	7.25	1.21	1.55
	2	1	8.5	0.75	1.9
	3	1	7.725	1.13	1.875
mean		1	7.825	1.03	1.775
std deviation		0	0.954594	0.254558	0.176777
P value		1e-06

[truncated: 35 more sheets: Fig.5D, Fig5E, Fig.5F, Fig.5G, Fig.5H, Fig.5I, Fig.5L, Fig.5M, Fig.5N, Fig.5O, Fig.6A, Fig.6D, Fig.6E, Fig.6F, Fig.6G, Fig.6H, Fig.6I, Fig.6J, Fig.6K, Fig.6L …]
