# Supplementary material for: Specific Phosphorylation of Histone Demethylase KDM3A Determines Target Gene Expression in Response to Heat Shock
Source: PLoS Biol. 2014 Dec 23;12(12):e1002026. doi: 10.1371/journal.pbio.1002026 (PMC4275180; doi:10.1371/journal.pbio.1002026)
Supplement: S1 Table — The ChIP-seq signal peak distributions across the genome. As controls, two different sets of 7,500 peaks of the same average length and with randomly sampled locations were run, which intersected with the genomic characteristics in the same manner. (XLSX) [file pbio.1002026.s015.xlsx]

## Sheet: Sheet1
	3_KDM3A_control	5_p-KDM3A_control	6_p-KDM3A_heat_shock	Random 1	Random 2
NUMBER OF PEAKS	4995	7778	7488	7500	7500
DISTAL PROMOTER (1-3 kb)	690	1262	1199	279	273
PROXIMAL PROMOTER (0-1 kb)	1054	1937	2023	234	233
GENEBODY	3415	5479	5409	3615	3594
5'-UTR	991	1834	1968	180	161
EXON	1677	3120	2953	777	807
INTRON	2761	4389	4441	3385	3338
3'-UTR	464	943	741	195	197
PROXIMAL DOWNSTREAM (0-1 kb)	434	866	640	191	197
DISTAL DOWNSTREAM (1-3 kb)	515	1078	793	268	283
DISTAL INTERGENIC (>3 kb)	1411	2025	1867	3735	3748
CpGI +/-200 bp	1605	2927	2852	285	243
SIMPLE REPEATS	1420	2418	2267	2116	2157
subset
	3_KDM3A_control	5_p-KDM3A_control	6_p-KDM3A_heat_shock	Random 1	Random 2
DISTAL PROMOTER (1-3 kb)	690	1262	1199	279	273
PROXIMAL PROMOTER (0-1 kb)	1054	1937	2023	234	233
5'-UTR	991	1834	1968	180	161
EXON	1677	3120	2953	777	807
INTRON	2761	4389	4441	3385	3338
3'-UTR	464	943	741	195	197
PROXIMAL DOWNSTREAM (0-1 kb)	434	866	640	191	197
DISTAL DOWNSTREAM (1-3 kb)	515	1078	793	268	283
DISTAL INTERGENIC (>3 kb)	1411	2025	1867	3735	3748
Note: numbers are overlaps between peak intervals and feature intervals. Because many intervals are large and overlap with multiple features, totals are >100%.
