# Supplementary material for: Specific Phosphorylation of Histone Demethylase KDM3A Determines Target Gene Expression in Response to Heat Shock
Source: PLoS Biol. 2014 Dec 23;12(12):e1002026. doi: 10.1371/journal.pbio.1002026 (PMC4275180; doi:10.1371/journal.pbio.1002026)
Supplement: S2 Table — The list of genes with binging peaks (FDR <1×10−20) that were subjected to ChIP for KDM3A or p-KDM3A. Only the peaks in the promoter region (from 4 kb upstream to 2 kb downstream of the TSS) were considered. (XLSX) [file pbio.1002026.s016.xlsx]

## Sheet: Sheet1
KDM3A HS(-) Binding Gene	p-KDM3A HS(-) Binding Gene	p-KDM3A HS(+) Binding Gene
MIR663	MIR663	MIR663
MIR1826	FAM173A	DNAJB1
TOP	MIR1826	TOP
MIR663B	TOP	MIR1826
KCNT1	ALDH16A1	MIR663B
SOHLH1	TBC1D24	HES4
LOC100130581	BZRAP1	SERPINH1
HES4	MIR142	LOC100506766
AGRN	TNFRSF6B	BET1L
GRM8	HES4	RIC8A
BHLHE23	HCFC1R1	MIR193A
LOC63930	LOC100128770	LOC100130581
TMEM89	PTPRCAP	SYCE2
HIC1	MFSD3	TMC8
MIR212	MIR663B	HCFC1R1
SENP6	CDT1	LOC100128770
PIGQ	LOC100130581	MKNK2
C17orf70	MGC29506	STUB1
ANKH	CTDSP1	SEPT3
FAM189A1	MIR26B	ZXDC
SLC22A20	LIME1	MFSD3
ZIC2	SLC2A4RG	SIM2
DKFZp761E198	C16orf7	TSC22D2
NTN3	HMHA1	ZDHHC11B
GLTSCR1	RANBP1	GAS2L1
MYOZ3	TRMT2A	ISYNA1
HELZ	RP9	SLC22A18AS
FAM159A	KLF16	HDAC10
LOC100506499	BCL2L11	ZFPM2
ZBTB7A	FLJ44006	ADAM15
GFER	STUB1	GMPPB
NOXO1	PIM1	AMIGO3
C1orf174	ZFPM2	CPSF3L
LOC645249	LIMD2	GLTPD1
MNX1	C16orf81	PPIF
GATSL3	C1orf226	DGAT1
RASGRP2	ARL6IP4	PTPRJ
LOC100506302	KCNT1	TRIM11
RBM33	SOHLH1	LOC25845
LOC100507533	FLJ39582	LOC100288152
MIR3183	THAP7	APOB
SOX21	GATSL3	VASN
REXO1	FAM69B	CXCL12
ADI1	SCO2	C1orf226
ENOX1	JUN	CRIP2
ADSSL1	LOC100131060	PRSS8
ATP5H	FASN	KCTD11
KCTD2	ZDHHC8	MXD4
MIR193A	ACAP3	ZGPAT
YWHAZ	PUSL1	ARFRP1
FUS	C21orf33	CCDC137
BMP8A	AMIGO3	C17orf90
TMEM198	GMPPB	RECQL4
BACE2	LENG9	LRRC14
C22orf45	ANP32B	TSPAN9
EPHB2	MGAT4B	C18orf56
GJC2	SQSTM1	TYMS
INPP5J	CCNL2	ZIC2
KIAA1522	LOC148413	FLJ42875
MIR3197	LRRC45	ANKH
PARS2	STRA13	DAB2IP
UPB1	LHB	PRDM16
MAP3K5	ADSSL1	LOC100506411
FAM83H	LOC100128881	MAP3K9
hCG_1995004	SSU72	DKFZp761E198
MAGI1	ORAI3	JUN
ZAP70	HES7	LOC100131060
HMHA1	RAC3	NR4A3
CTDSP2	HCFC1	SPSB2
HCFC1R1	TMEM187	HRAS
LOC100128770	DACH1	LRRC56
RAB26	PRR7	UNQ6487
TRIM11	HIC1	LOC63930
C6orf26	MIR212	BHLHE23
GALNT3	HEXIM1	NRXN2
MYT1	FMNL1	POLR1E
DLX2	C17orf70	GPS2
C8orf58	C14orf79	LRTM2
DNAH9	CDC42EP4	LOC100130274
INPP5E	SYCE2	C8G
MDFI	PTMA	MAPK15
METRNL	C6orf124	PRKD2
MIR1250	CYP24A1	NFYA
MS4A15	FGFR3	C6orf130
PITPNM3	MLLT4	GPS1
SOX17	AEBP1	RFNG
UNQ6493	MIR3187	ADORA2A
KSR2	VWCE	MRPL40
XKR5	LOC100507545	HIRA
TFAP2C	SLC4A11	LRP8
KLF16	CCDC116	SLC25A29
PTPRCAP	YDJC	RAB40C
MIR1538	ARAP1	MIR345
NFAT5	DDX3X	RILP
SCRT1	CASKIN2	SCARF1
ERBB2IP	TSEN54	ANAPC2
MFSD3	POMT1	SSNA1
CASKIN2	ADI1	LOC100505819
CCDC6	DLX5	ZFPM1
TSEN54	DUSP6	ARRB2
KIAA0182	KRT82	SLC35A5
C19orf57	LRRC52	ATG3
CC2D1A	PRKD2	WIPF1
FAM173A	ANKRD13D	C1orf38
HAGHL	FKBP10	PDF
HOXB7	SC65	C21orf33
HMGA1	LRRC14	DACH1
TRAM1	RECQL4	CCDC102A
ARID1B	EHBP1L1	MIR3194
MIXL1	GPS1	GPR114
MIR3191	MIR1225	PAK1
TSPAN9	PPIF	C9orf169
UBQLN1	RFNG	RNF208
ANXA9	RP11-93B14.6	SLC25A1
C17orf61	SLCO4A1	ACAA1
CPEB2	CD151	MYD88
LOC441009	SH3BGRL3	PHF23
NLGN2	NKD2	SENP6
DBN1	NOTUM	DVL2
SNHG7	ROCK2	HSP90AA1
SNORA17	D2HGDH	BRMS1
SNORA43	C20orf166	SYDE2
INSM2	RYK	FOXO3
TMC8	SSPO	HIC1
AMH	ZNF467	SSBP4
C19orf36	AMH	MIR212
CCDC8	MIR4321	MIR132
LOC100128300	LOC100287042	HERC1
LOC100507502	MIF4GD	UHRF1
MIR4321	C8orf73	STT3B
MOBKL2A	GPS2	SUCLG1
NEU1	DKFZp761E198	LOC100133991
PPP1R14A	DNAJC4	LOC100505988
SNORA80	NUDT22	FERMT3
SYNGR1	TRPT1	LOC100128640
TBX15	MFI2	UTS2R
TRIM65	GNG13	RAB12
TTLL10	PRR25	FAM160B1
RNF138	ADRBK1	ACVR2B
C1orf56	ERICH1	TRIM25
KCNJ4	TTYH3	PHPT1
LOC100128003	CELSR3	MAMDC4
PLEKHA7	AXIN2	RPL8
PLXNB2	BIK	C9orf69
TEF	LOC100134713	LOC100129999
USF2	NDUFB2	TUBGCP6
KIT	CYP1A2	C14orf82
C20orf95	GIPC2	TNIP2
C9orf62	LINGO4	SLC4A11
TGFBR3	LOC100130275	TP53I13
YAF2	LOC642574	ABHD15
FKBP10	SETD7	LOC100129845
SC65	BHLHE23	GLIPR2
C2CD2L	LOC63930	ZNF581
CRIP2	C14orf162	RSBN1
SSU72	SARM1	TP53INP1
TBC1D24	SEBOX	CCDC106
WIPF1	VTN	ABCA2
C17orf82	C19orf23	CDC34
LOC645722	CIRBP	GRIN3B
C18orf25	LRRC24	PIGQ
SSBP4	SUCLG1	HMHA1
UHRF1	ZNF251	LOC387723
AXIN2	CTDSP2	LASS3
ZCCHC2	GRIN3B	TMEM89
NXPH4	LDB3	PTGFRN
IFT80	NPW	CALM1
MIR15B	ATXN2L	C20orf197
SMC4	TCF7	CACNG1
DYRK2	DAZAP1	KISS1
KIFC2	MRPS34	KCMF1
LOC150051	PSENEN	NOTUM
TIAM1	TMEM149	NEUROD1
C9orf169	CARS	SNX22
MTHFD1L	BBC3	EMD
RNF208	MIR3191	FLNA
PTPN2	LOC100507459	ABTB1
IRS1	SOX12	ST3GAL3
ANKRD13D	JMJD8	PTDSS2
	DMPK	LOC100132774
	LOC92659	KIAA1522
	MAFG	NFAT5
	CUX1	MAFK
	KCNG3	MIR1538
	LOC100130921	GRM8
	LOC100507435	MAFG
	MIR4268	LOC92659
	NTNG2	GRHL1
	TTLL7	ARAP1
	WNT9A	NCOR2
	CYP4V2	AK3
	MIR1538	RNF126
	NFAT5	C1orf104
	TMEM86B	ATP2A2
	RBM15B	FAM8A1
	PLEKHG2	AKT1
	KLHDC3	ZBTB42
	MEA1	FAM173A
	CBFA2T3	EZH2
	IFRD2	REEP6
	ABCA2	PCSK4
	FAM83G	C8orf51
	ARHGEF1	RHPN1
	MCTP1	EFHD2
	CHMP2A	ANKLE1
	LOC100131691	SEMA4C
	RIN1	MAPK11
	ARRB2	LOC100506302
	AMOTL1	RBM33
	MRC2	MAP3K5
	TIAL1	HSP90AB1
	MTOR	IFITM5
	TUBB2C	GALNT3
	C4orf42	SKIL
	CTBP1	ZNF664
	CSNK1G2	CCDC92
	SSH3	RNF19A
	SPSB2	PNMA1
	FAM100A	SC65
	PTPN7	RIN1
	DBN1	FKBP10
	JUNB	C6orf47
	ZNF446	RBM15B
	FLJ40448	YWHAZ
	GALR3	RASSF7
	TSN	C11orf35
	C14orf4	CENPB
	MIR199A1	B3GNT3
	REXO1	C6orf97
	TTC16	PTGER3
	C19orf24	LOC100132618
	A2LD1	C19orf46
	MIR1226	TAF4B
	TRBC2	LTBP2
	FLII	USP9X
	NAT14	ORAI3
	NDUFS7	SPEF1
	SMCR7	LOC100506972
	SSC5D	NFKBIL2
	ENO3	DDX51
	PFN1	LRRC6
	ADAM11	CAMKK2
	FAM189A1	IAH1
	LOC644366	VIM
	MDK	LOC100507347
	MIR1234	UNC45A
	MX2	HDDC3
	MYH7	MTHFD1L
	NPTX1	TMEM170A
	OTOP2	PWWP2B
	PRSS22	CD7
	PTCH2	TUBB3
	SHISA3	CHMP2A
	SLC30A2	LOC100131691
	HEXIM2	HOXB7
	ZNF646	C16orf48
	ZNF668	C16orf86
	CALM1	CKB
	TRAF7	TPST1
	WIPF1	CLYBL
	RPL36	TMEM129
	MFHAS1	HSPE1
	NRXN2	HSPD1
	MRPS26	TACC3
	SIVA1	FGFR3
	BET1L	MIR499
	RIC8A	RAPGEF6
	EMD	ARHGDIA
	FLNA	NOM1
	C1orf35	RAP2B
	LOC100506658	FGF22
	ZAP70	TMEM189
	TBXA2R	TMEM189-UBE2V1
	C1orf174	TMEM52
	LOC100133612	VARS
	MYCL1	CUEDC1
	CHST2	FAM83A
	DGKG	C10orf58
	KCNK9	FLJ42709
	TRIM71	NR2F1
	UNQ6490	MAPKAPK3
	SLC16A14	PNPLA2
	C3orf47	PUSL1
	MNT	BRCA2
	FSTL3	PPARD
	TM7SF2	ZAR1L
	CPSF3L	KIAA1530
	GLTPD1	SAMD1
	LOC145783	DERL3
	TCF12	ARPC1B
	PSD4	C11orf9
	GCAT	C19orf67
	H1F0	CTPS
	MIF	ZFAND2A
	NOTCH1	CARS
	MRPL38	MYST4
	SLC8A3	MIR3197
	MIR33B	BACE2
	C17orf82	ZZEF1
	LOC645722	THOC4
	SAFB	LHPP
	SAFB2	ANAPC11
	CSNK1D	CYB5D2
	DECR2	LOC100506211
	ABTB1	BMP8A
	FANK1	MIR210
	KLC1	CTDSP1
	MICALL2	ITM2C
	ZIC2	PPP1R9B
	PARP12	KLC1
	TAOK2	ATP5D
	BRD9	C19orf26
	TRIP13	UBE2O
	TRIM25	AANAT
	APLP2	LOC100128239
	PKD2	RGS10
	PHF12	HAGHL
	UNC45A	CCDC78
	USP41	DLEU2
	ZNF74	LOC100505900
	BACE2	KRT19
	C17orf79	PNLIPRP2
	C19orf22	SLC46A2
	CASK	PAX8
	HTR7	ZNF831
	IQSEC1	MLLT4
	JPH2	EGR2
	KCTD11	RERG
	KISS1R	NRARP
	LOC100130238	C6orf124
	MIR3197	B4GALNT4
	PDIA2	SCRT1
	PLCH2	LOC100506550
	MTHFD1L	FAM69B
	SUV420H1	C19orf10
	CFL1	C20orf166
	MUS81	LOC100507646
	ARID1A	HMGA1
	CCDC57	AEBP2
	LOC283174	ALOXE3
	SLC25A1	CPEB2
	C1orf93	SFMBT2
	PGLS	TEF
	C19orf20	LOC441009
	DPP7	HDGF
	SPDEF	TMEM93
	LOC100506524	TAX1BP3
	E2F8	COBRA1
	HES6	LOC100129722
	HIST1H2BO	MEIS3
	HIST1H3J	APPL1
	LRRFIP2	THAP7
	ZDHHC11B	FLJ39582
	FSTL1	IGFL2
	KCNK4	TRIM17
	LRPAP1	CDC42EP3
	MTRNR2L1	SLC22A20
	NIPAL2	UBE2A
	NTN5	PPP2R2A
	PLXNA2	IGLV3-22
	PTGIR	FAM132A
	TGFBRAP1	NR2C2AP
	WNT3A	LYRM4
	IGF2BP3	FARS2
	IRF7	FICD
	ZFP1	NDST2
	C16orf48	LOC100507545
	C16orf86	EXTL3
	RNF19A	INPP5E
	TBCD	KCNH8
	RTEL1	NUDT18
	STMN3	KIAA0427
	GRHL1	CYP4V2
	LHPP	LDLRAP1
	C16orf79	NEURL
	PGP	C11orf24
	CDK5	LOC100134713
	SLC4A2	NDUFB2
	TALDO1	RNASET2
	ACD	B3GNT2
	PARD6A	ZDHHC8
	DUS1L	IRF2BP1
	CYC1	CHD1L
	LOC100507382	C14orf4
	CAPN5	SETD2
	HDGF	FLJ39534
	FAM38A	C2CD2L
	C9orf69	ATPAF2
	LOC100129999	C17orf39
	LRP8	PTMA
	CIZ1	FAM60A
	DNM1	C17orf70
	OSBPL5	FLJ13224
	MIR130B	NOTCH1
	MIR301B	IER2
	EEF2	STX10
	SNORD37	ROMO1
	INSIG1	NFS1
	HMGA1	NCLN
	NETO2	PIM3
	ZFYVE9	LOC100507218
	STX10	FOXJ1
	NXPH4	EME2
	HRAS	MRPS34
	LOC100506302	NME3
	LRRC56	MAP1LC3B
	RBM33	FBXO31
	DALRD3	ARL6IP4
	MIR191	LASS5
	MIR425	MRPL23
	NDUFAF3	ZFP36
	MRPL28	AHDC1
	MYEOV2	CLDN3
	TACC3	CTU2
	TMEM129	CHST2
	PALM3	TPRG1L
	C8ORFK29	PAQR4
	CHRM4	HELZ
	FBXL6	RPS5
	GPR172A	ERBB2IP
	CDC25B	C17orf79
	EEF1D	MAGEF1
	TIGD5	LOC100130285
	PTPRJ	FAM195A
	SQRDL	SETD7
	FN3KRP	RNU12
	NAA35	POLDIP3
	APOLD1	DUS1L
	FAM49B	UBE2J2
	FOXO3	PROC
	LOC100507520	PARP3
	RNF126	RRP9
	RASD1	BAG5
	KIF2A	C14orf153
	BRWD1	AHNAK
	C21orf87	PLEKHF1
	PTPN2	PTBP1
	TSC22D2	SYT15
	LOC152217	CECR6
	NCBP2	STK11
	NEURL	PPM1M
	PLEC1	DGKZ
	RAB40C	RTL1
	BASP1	PDGFB
	BPTF	NAPRT1
	FOXD3	MIR433
	LOC100128300	SEMA4A
	LOC100505987	MIR127
	LOC285696	CDC42EP4
	RIN3	RIN3
	CCDC12	MIR432
	NBEAL2	MIR136
	METTL12	AGPAT2
	PPIL6	C8orf73
	SMPD2
	SNORA57
	AP1B1
	APOA4
	C11orf45
	C17orf58
	HS6ST1
	JPH3
	LOC100294005
	LOC100505744
	LOC100506006
	LOC100506622
	LOC100507294
	LRRC19
	MIR192
	MIR194-2
	RHBDL3
	RMST
	SPAG6
	TTLL10
	TUBB2B
	SVIL
