# Supplementary material for: Specific Phosphorylation of Histone Demethylase KDM3A Determines Target Gene Expression in Response to Heat Shock
Source: PLoS Biol. 2014 Dec 23;12(12):e1002026. doi: 10.1371/journal.pbio.1002026 (PMC4275180; doi:10.1371/journal.pbio.1002026)
Supplement: S3 Table — Detailed information for the top statistically valid motifs and the TFs displaying similar motifs based on TOM-TOM. (XLS) [file pbio.1002026.s017.xls]

## Sheet: tomtom for fig2e
#Query ID	Target ID	Optimal offset	p-value	E-value	q-value	Overlap	Query consensus	Target consensus	Orientation
RGRAA	MA0137.3	5	0.000476112	0.0976029	0.188501	5	AGGAA	TTTCCAGGAAA	+
RGRAA	MA0518.1	5	0.00111958	0.229513	0.22163	5	AGGAA	TTTCCAGGAAATGG	+
RGRAA	MA0080.3	6	0.00313243	0.642148	0.335941	5	AGGAA	AAAAAGAGGAAGTGA	+
RGRAA	MA0598.1	1	0.00408542	0.83751	0.335941	5	AGGAA	CAGGAAGG	-
CCCCRCCC	MA0162.2	1	3.6969e-06	0.000757865	0.000961098	8	CCCCGCCC	CCCCCGCCCCCGCC	+
CCCCRCCC	MA0599.1	1	4.79345e-06	0.000982656	0.000961098	8	CCCCGCCC	GCCCCGCCCC	+
CCCCRCCC	MA0039.2	1	1.47647e-05	0.00302677	0.00197358	8	CCCCGCCC	GCCCCACCCA	-
CCCCRCCC	MA0079.3	1	2.47865e-05	0.00508122	0.00210607	8	CCCCGCCC	GCCCCGCCCCC	+
CCCCRCCC	MA0472.1	1	2.62599e-05	0.00538327	0.00210607	8	CCCCGCCC	CCCCCGCCCACGCAC	+
CCCCRCCC	MA0516.1	1	7.36343e-05	0.015095	0.00492128	8	CCCCGCCC	GCCCCGCCCCCTCCC	+
CCCCRCCC	MA0493.1	2	0.000535463	0.10977	0.0306748	8	CCCCGCCC	GGCCACACCCA	+
CCCCRCCC	MA0470.1	3	0.000627503	0.128638	0.031454	8	CCCCGCCC	CCTTCCCGCCC	-
CCCCRCCC	MA0471.1	3	0.00122648	0.251429	0.0546474	8	CCCCGCCC	CCTTCCCGCCC	-
CCCCRCCC	MA0469.1	1	0.00144549	0.296325	0.0579328	8	CCCCGCCC	CTCCCGCCCCCACTC	+
CCCCRCCC	MA0024.2	2	0.00158916	0.325778	0.0579328	8	CCCCGCCC	CCTCCCGCCCG	-
CSDGGA	MA0137.3	3	0.0023918	0.49032	0.644742	6	CCTGGA	TTTCCAGGAAA	+
CACGTR	MA0004.1	0	2.81304e-05	0.00576673	0.00544568	6	CACGTG	CACGTG	+
CACGTR	MA0104.3	2	5.54368e-05	0.0113645	0.00544568	6	CACGTG	GCCACGTG	+
CACGTR	MA0059.1	3	0.00011087	0.0227284	0.00726071	6	CACGTG	GAGCACGTGGT	+
CACGTR	MA0464.1	2	0.000168771	0.034598	0.00828936	6	CACGTG	CTCACGTGCAC	+
CACGTR	MA0093.2	2	0.000507146	0.103965	0.0199273	6	CACGTG	GCCACGTGACC	+
CACGTR	MA0259.1	1	0.00121306	0.248678	0.0433317	6	CACGTG	GCACGTCC	-
CACGTR	MA0147.2	1	0.00202096	0.414296	0.0572788	6	CACGTG	CCATGTGCTT	+
CACGTR	MA0526.1	2	0.00330416	0.677353	0.0811439	6	CACGTG	GTCATGTGACC	+
HATAAA	MA0465.1	4	1.46772e-05	0.00300882	0.00597413	6	AATAAA	AAGCCATAAAA	+
HATAAA	MA0485.1	3	5.19446e-05	0.0106486	0.0105716	6	AATAAA	GGCCATAAATCAC	+
HATAAA	MA0040.1	0	0.000163289	0.0334742	0.0221548	6	AATAAA	AATAAACAATA	-
HATAAA	MA0594.1	2	0.000259881	0.0532756	0.0264452	6	AATAAA	GCCATAAATCA	+
HATAAA	MA0042.1	1	0.00381962	0.783022	0.310944	6	AATAAA	AAACAAACATCC	-
GCDGCKGC	MA0048.1	2	0.000277188	0.0568236	0.0555783	8	GCGGCGGC	GCGCAGCTGCGT	+
GCDGCKGC	MA0500.1	1	0.00250578	0.513685	0.172928	8	GCGGCGGC	GACAGCTGCAG	+
GCDGCKGC	MA0506.1	0	0.00299438	0.613849	0.172928	8	GCGGCGGC	GCGCCTGCGCA	+
GCDGCKGC	MA0499.1	1	0.00369926	0.758349	0.172928	8	GCGGCGGC	TGCAGCTGTCCCT	+
GCDGCKGC	MA0521.1	1	0.00388104	0.795613	0.172928	8	GCGGCGGC	AACAGCTGCAG	+
CMCAGC	MA0522.1	0	0.000163955	0.0336107	0.0672214	6	CCCAGC	CACAGCTGCAG	+
CTCTGCCY	MA0065.2	4	0.000551487	0.113055	0.22611	8	CTCTGCCC	TGACCTTTGCCCTAC	-
CTCTGCCY	MA0504.1	4	0.00306796	0.628932	0.628932	8	CTCTGCCC	TGACCTCTGACCCCT	-
ARATR	MA0095.2	2	0.000237317	0.04865	0.0972999	5	AGATG	CAAGATGGCGGC	+
