# Supplementary material for: Specific Phosphorylation of Histone Demethylase KDM3A Determines Target Gene Expression in Response to Heat Shock
Source: PLoS Biol. 2014 Dec 23;12(12):e1002026. doi: 10.1371/journal.pbio.1002026 (PMC4275180; doi:10.1371/journal.pbio.1002026)
Supplement: S4 Table — The list of p-KDM3A sites displaying the greatest significance in the differences between the HS and control treatments. (XLSX) [file pbio.1002026.s018.xlsx]

## Sheet: Sheet1
Gene Symbol	Chromosome	Start	End
DNAJB1	19	14627702	14629202
DNAJB1	19	14625030	14625693
HSP90AB1	6	44221885	44223171
NFKBIE	6	44221885	44223171
SLC35B2	6	44221885	44223171
DNAJB1	19	14626722	14627404
HSP90AA1	14	102544634	102544969
DNAJB1	19	14623840	14624408
SERPINH1	11	75274969	75275541
OXLD1	17	79633402	79634073
CCDC137	17	79633402	79634073
PDE6G	17	79633402	79634073
IL22RA1	1	24476981	24477327
IL28RA	1	24476981	24477327
SMIM20	4	25915787	25916346
DNAJB1	19	14626019	14626567
HSP90AA1	14	102545255	102545642
VAPA	18	9966228	9966475
PITPNM2	12	123550470	123550829
FAM60A	12	31476652	31477738
FLJ13224	12	31476652	31477738
ITPK1	14	93522702	93523128
ALOX12	17	6915808	6916254
C17orf49	17	6915808	6916254
LOC100506713	17	6915808	6916254
MIR497HG	17	6915808	6916254
MIR195	17	6915808	6916254
MIR497	17	6915808	6916254
RNASEK	17	6915808	6916254
WDR63	1	85608475	85608740
ERBB2	17	37850884	37851174
PGAP3	17	37850884	37851174
EMID2	7	101063436	101063719
FUT5	19	5864553	5865000
PGM2	4	37827888	37828942
CASC15	6	21747052	21747262
ENGASE	17	77090195	77090642
RBFOX3	17	77090195	77090642
UBE3C	7	156943547	156943791
GDF11	12	56137176	56137618
SARNP	12	56137176	56137618
CLEC5A	7	141646032	141646267
PTEN	10	89674351	89674592
CDC14A	1	100846625	100846867
SFN	1	27191203	27192074
ZDHHC18	1	27191203	27192074
DPEP2	16	68027163	68027692
STELLAR	14	36843265	36843520
ALK	2	29502503	29502818
RAD51L1	14	68830382	68830637
EPB41L5	2	120934633	120935162
LINC00673	17	70569164	70569367
GNG7	19	2543463	2543759
ARC	8	143690366	143690794
AKAP6	14	32995978	32996213
AMOTL1	11	94533282	94533534
RAD51L1	14	68837109	68837397
SLC12A5	20	44669644	44669792
LOC100506688	5	997158	997606
ESYT1	12	56546120	56546495
MYL6	12	56546120	56546495
MYL6B	12	56546120	56546495
SMARCC2	12	56546120	56546495
SCAI	9	127888298	127888814
HSP90AA1	14	102551880	102552175
LRCH3	3	197528798	197529056
CLEC10A	17	6981035	6981269
